# Supplementary material for: Towards Splicing Therapy for Lysosomal Storage Disorders: Methylxanthines and Luteolin Ameliorate Splicing Defects in Aspartylglucosaminuria and Classic Late Infantile Neuronal Ceroid Lipofuscinosis
Source: Cells. 2021 Oct 20;10(11):2813. doi: 10.3390/cells10112813 (PMC8616534; doi:10.3390/cells10112813)
Supplement: Supplementary file 1 [file cells-10-02813-s001.zip]

Archive with 1 entries (1 files):
- cells-1239964-supplementary.pdf
